# Supplementary material for: Parkinson’s patients situation during the SARS CoV-2 pandemic and their interest in telemedicine A cross-sectional study
Source: PLoS One. 2021 Dec 2;16(12):e0260317. doi: 10.1371/journal.pone.0260317 (PMC8638880; doi:10.1371/journal.pone.0260317)
Supplement: S1 Dataset — (XLSX) [file pone.0260317.s001.xlsx]

## Sheet: Datensatz für SPSS
Patient_ID	Alter	Geschlecht	Dauer_Parkinson	Ausprägung_Erkrankung	Frage_1_Veränderung	Frage_2_Schwierigkeiten	Frage_3_Belastung	Frage_4_Quarantäne	Frage_5_Gruppe	Frage_6_Verschl._Körper	Frage_7_Verschl._Psyche	Frage_8_Zufriedenheit	Frage_9_Eigentraining	Frage_10_Videotherapie	Frage_11_Videosprechstu	Frage_12a_Videoth_Alterna	Frage_12b_Videosp_Alterna	Frage_13_Mögl_Videoth	Frage_14_Techn_Unterst	Frage_15_Motivation
1	3	2	1	1	0	0	2	0	0	2	2	1	4	0	0	0	1	1	1	0
2	5	2	1	2	0	0	4	0	0	3	3	1	4	0	0	0	0	0	0	0
3	5	1	1	3	0	0	5	0	1	1	1	1	4	0	0	0	0	1	1	0
5	4	1	1	2	1	0	2	0	1	4	4	1	4	0	0	0	1	0	1	1
6	2	1	2	3	1	0	2	0	1	5	1	1	3	0	0	1	1	1	0	1
7	4	1	1	3	2	0	7	0	0	6	5	1	3	0	0	1	0	0	1	0
8	3	1	1	3	0	0	3	1	0	2	2	1	4	0	0	0	1	1	0	0
9	3	1	2	2	2	0	3	0	-8	2	1	1	4	0	0	1	1	1	1	1
10	4	1	2	3	0	0	5	0	1	2	2	1	4	1	0	1	0	1	1	1
11	3	2	1	1	0	0	6	0	-8	1	1	1	4	0	0	1	1	1	0	1
12	4	1	3	3	0	0	3	0	0	3	2	1	4	1	0	1	1	0	1	1
13	4	1	3	3	0	0	8	0	0	2	2	1	1	0	0	1	1	1	1	1
15	5	2	1	3	0	0	5	0	0	5	4	1	3	0	0	1	0	0	1	1
16	4	2	1	2	0	1	5	0	1	4	5	0	4	0	0	0	0	0	0	0
17	4	1	3	3	0	0	6	1	0	3	3	1	5	0	0	1	1	1	1	1
18	5	2	3	3	0	0	5	0	-8	5	5	1	1	0	0	0	0	0	1	0
19	5	2	3	4	2	0	8	1	-8	8	4	0	5	0	0	0	1	0	0	0
22	3	1	3	4	0	0	8	0	0	9	9	0	5	1	0	1	1	1	1	1
23	4	2	1	4	2	0	8	0	0	1	1	1	5	0	0	1	1	1	1	1
24	3	1	3	4	0	0	10	0	-8	6	10	1	2	0	0	0	1	1	1	0
25	5	1	2	3	2	1	4	0	-8	2	2	1	1	0	0	1	1	1	1	1
26	5	2	3	4	1	0	9	0	0	8	9	1	2	0	0	0	0	0	1	0
27	4	1	3	4	2	1	9	0	-8	10	9	0	5	0	0	0	1	1	1	1
28	4	2	1	2	1	1	4	1	0	5	7	0	1	0	0	1	1	0	1	1
30	4	1	1	3	0	0	8	0	1	6	7	1	2	0	0	0	1	1	1	0
31	3	1	1	1	0	0	6	0	0	1	1	1	1	0	0	1	1	1	1	1
32	5	1	3	2	0	0	4	0	0	1	1	1	2	0	0	1	1	1	1	1
33	4	2	3	4	0	0	3	0	0	5	6	1	5	0	0	0	1	1	1	0
34	4	1	2	3	0	0	3	0	0	2	2	1	2	0	0	0	0	0	1	0
35	3	2	2	4	1	1	8	0	0	8	4	1	5	0	0	0	1	0	0	0
36	5	1	2	3	0	0	3	0	-8	7	3	1	1	1	0	1	0	0	1	1
37	4	1	3	3	0	0	1	0	1	1	1	1	2	0	0	1	1	1	1	1
38	4	1	3	4	2	0	2	0	-8	1	1	1	2	0	0	0	0	0	1	0
40	3	2	1	2	2	0	3	0	-8	2	7	1	2	1	0	1	1	1	1	1
41	4	2	2	2	0	0	5	0	1	1	1	0	2	0	0	1	1	1	1	1
42	3	1	2	3	1	1	7	0	0	10	5	1	5	0	0	0	0	0	0	0
43	4	1	1	2	0	0	4	0	1	4	4	1	1	1	0	1	1	1	1	1
45	4	2	3	3	1	1	10	0	0	1	1	1	2	0	0	0	1	0	0	0
47	3	2	2	3	0	1	5	0	0	5	6	1	1	0	0	1	1	1	1	1
48	5	1	3	4	0	0	9	1	-8	2	4	1	5	0	0	0	1	1	1	0
49	4	2	2	3	2	0	5	0	0	6	6	1	5	0	0	1	0	0	1	0
51	3	2	1	1	0	0	3	0	0	2	2	1	2	0	0	1	1	1	1	1
52	3	2	1	1	0	0	1	0	0	2	3	1	5	0	0	1	1	0	1	1
53	3	2	3	3	0	0	6	0	-8	4	5	1	2	0	0	1	1	1	1	1
54	4	1	1	2	0	0	6	1	1	6	6	1	2	0	0	0	0	1	1	1
55	4	2	2	3	0	0	7	0	0	6	7	1	2	0	0	1	0	1	1	1
56	3	1	2	2	0	0	2	0	-8	1	1	1	5	0	0	1	1	1	1	1
57	5	1	3	4	2	1	6	0	0	7	6	1	5	0	0	0	0	0	1	1
58	5	2	3	4	1	1	8	1	0	8	9	0	5	0	0	1	1	0	1	1
59	4	1	3	3	2	0	4	0	0	3	1	0	5	1	0	1	0	1	1	1
60	3	1	2	3	2	0	3	0	0	3	2	1	5	1	1	1	1	1	0	0
61	3	1	1	2	0	0	3	0	0	2	4	1	1	0	0	1	0	1	1	1
62	4	2	2	3	2	0	9	1	0	8	10	1	5	0	0	1	1	1	1	1
63	4	2	1	3	1	0	6	0	0	6	8	1	2	1	0	1	1	1	1	0
64	5	1	3	4	1	0	6	0	0	6	2	1	5	1	0	1	1	1	1	0
65	5	2	3	4	0	0	10	1	0	8	8	0	5	1	0	0	0	0	1	0
66	4	2	1	2	0	0	5	0	0	1	2	0	2	0	0	0	0	1	1	1
67	3	1	2	3	2	0	7	0	1	5	5	1	1	0	0	0	0	1	1	1
68	4	2	3	3	1	0	8	0	0	10	10	0	2	0	0	0	0	0	0	0
69	3	2	3	2	0	0	8	0	-8	3	6	1	1	0	0	0	0	1	0	0
70	5	2	3	4	0	0	10	0	0	10	8	1	2	0	0	0	0	0	1	0
71	5	1	1	3	2	0	5	0	0	5	4	1	5	0	0	0	0	0	0	0
72	3	1	3	2	1	0	3	0	0	5	2	1	1	1	0	1	1	1	1	1
73	4	1	3	4	1	0	1	0	-8	1	5	1	5	0	0	0	0	0	1	0
74	4	2	3	4	2	0	3	0	-8	3	3	1	5	0	0	0	0	0	0	0
75	5	1	3	4	2	0	3	0	-8	1	1	1	2	0	0	1	1	0	1	1
76	4	1	3	3	0	0	5	0	1	2	1	1	5	0	0	1	1	1	1	1
77	4	1	3	4	0	0	4	0	-8	2	4	1	2	0	0	1	1	1	1	0
78	4	1	2	2	2	0	4	0	0	3	2	1	5	0	0	1	1	1	1	1
79	4	1	1	4	1	0	7	0	1	8	6	1	1	0	0	1	1	1	1	1
81	5	1	3	4	2	0	7	0	-8	5	5	1	5	0	0	1	1	1	1	1
82	4	2	3	4	0	0	1	0	0	10	10	1	5	0	0	0	0	0	0	0
83	4	1	1	4	2	0	7	0	1	3	4	1	2	1	0	1	1	1	1	1
84	5	2	3	4	0	0	5	0	-8	10	6	1	2	0	0	1	1	0	1	1
85	4	2	3	3	2	1	5	1	0	5	5	1	1	0	0	1	1	1	1	1
86	3	2	2	3	0	0	7	0	0	3	6	1	5	0	0	1	0	1	1	0
87	5	2	3	2	0	0	3	0	0	2	1	1	1	0	0	1	1	1	1	1
90	5	1	2	2	0	0	2	0	1	5	2	1	2	1	0	1	1	1	1	1
91	5	2	3	4	1	0	5	0	1	1	1	1	5	0	0	1	1	1	1	0
93	5	1	2	4	0	0	8	0	1	4	6	1	5	1	0	1	1	1	1	1
94	3	2	3	3	1	0	2	0	1	8	8	0	2	1	0	1	1	0	1	1
95	4	1	2	3	2	1	4	0	-8	4	3	1	1	0	0	1	1	1	1	1
96	4	1	2	3	0	0	7	0	0	8	7	0	1	0	0	1	0	1	1	1
97	4	2	2	3	0	0	4	0	1	3	7	1	5	0	0	0	0	0	0	0
100	4	2	1	3	0	0	5	0	0	3	2	1	5	0	0	1	1	0	1	1
101	4	1	1	4	0	0	1	0	0	1	1	1	5	1	0	1	0	1	1	1
102	5	2	1	3	0	0	1	0	1	1	1	1	5	0	0	0	0	0	0	0
103	5	2	3	4	1	0	3	0	0	1	1	1	5	0	0	0	0	1	1	0
104	3	1	3	3	1	1	4	0	1	3	2	1	5	0	1	1	1	0	1	1
105	5	2	2	3	1	0	3	0	1	1	3	1	1	0	0	0	0	1	0	0
106	4	2	3	4	2	0	4	0	-8	5	5	1	5	1	0	0	1	1	1	1
107	3	2	2	2	0	1	3	0	1	2	1	1	5	0	0	0	0	1	1	0
108	3	2	2	2	0	0	4	0	0	2	5	1	2	0	1	1	1	1	1	1
109	4	2	3	3	0	0	5	0	-8	5	5	0	2	0	0	1	1	1	1	1
110	5	2	3	4	0	1	9	0	-8	3	6	0	5	0	0	0	0	0	0	0
111	5	1	2	2	0	0	3	0	0	5	7	1	1	0	0	1	1	1	1	1
113	4	1	2	3	0	0	4	0	0	2	2	1	5	1	0	1	1	1	0	1
114	3	1	3	4	0	1	7	0	-8	10	8	1	1	0	0	0	0	0	1	0
116	5	1	1	3	0	0	8	0	0	6	6	1	5	0	0	0	1	1	1	0
117	4	1	1	3	0	0	3	0	-8	1	1	1	1	0	0	0	1	1	1	0
118	4	1	3	4	0	0	10	0	-8	10	10	1	5	0	0	0	0	0	0	0
119	4	2	3	4	1	1	7	0	-8	7	8	1	5	0	0	0	1	1	1	0
120	5	1	3	4	0	0	5	0	1	4	3	1	5	0	0	0	0	0	1	0
122	4	2	3	3	1	0	5	0	-8	5	5	1	5	0	0	0	0	0	0	0
123	5	2	3	3	0	0	2	0	-8	3	1	1	5	0	0	0	1	1	1	0
124	5	1	1	3	0	0	1	0	1	1	1	1	4	0	0	1	1	1	1	1
126	3	1	3	3	1	0	9	0	0	7	6	1	3	0	0	1	0	1	1	1
127	5	2	2	3	2	1	6	0	1	6	7	0	1	0	0	0	0	0	1	1
128	2	2	2	3	0	0	1	0	1	1	1	1	5	0	0	0	1	1	1	0
129	2	2	1	3	0	0	8	0	1	8	8	1	2	0	0	1	1	1	1	1
130	2	1	3	3	2	0	4	0	1	2	2	1	2	0	0	1	1	1	1	1
131	2	2	1	3	0	0	2	0	0	3	3	1	1	0	0	1	1	1	1	1
132	2	1	3	3	0	0	2	0	0	1	1	1	5	0	0	0	0	0	0	0
133	2	2	1	3	0	0	4	0	0	7	5	1	1	0	0	0	1	1	1	0
134	2	2	1	1	2	1	2	0	1	2	3	1	1	0	0	1	0	1	1	1
135	2	1	1	1	0	1	2	0	1	1	4	1	2	1	1	1	1	1	0	0
136	2	1	1	3	0	0	7	0	-8	8	8	1	5	0	0	1	1	1	0	1
137	2	1	3	3	0	0	4	0	0	2	1	1	1	0	0	0	0	1	0	1
138	2	1	3	3	0	0	5	0	-8	1	3	1	1	0	0	0	0	0	1	0
139	2	2	1	3	1	0	7	0	0	6	7	1	5	0	0	0	1	1	1	1
140	2	2	3	3	2	0	4	0	1	3	6	1	2	0	1	1	1	1	0	1
142	2	1	1	2	2	0	6	1	-8	2	5	1	5	0	1	1	1	1	0	1
143	2	1	2	3	0	1	3	0	0	3	7	1	2	0	0	1	1	1	1	1
144	2	2	1	2	0	0	3	0	-8	3	5	1	2	0	1	1	1	1	1	1
145	2	1	1	3	2	0	8	0	1	9	9	0	1	0	0	0	0	0	0	0
146	2	1	3	2	0	0	6	0	0	3	2	1	2	0	0	0	1	1	1	0
148	2	1	2	2	0	0	2	0	-8	3	1	1	1	0	0	1	1	1	0	1
150	2	1	2	3	0	0	6	0	0	6	8	1	1	0	0	1	1	1	1	0
151	4	1	3	4	0	0	10	0	0	8	8	1	1	0	0	0	0	0	0	0
152	5	2	2	4	0	0	7	0	-8	1	6	1	5	0	0	0	1	0	1	0
153	5	1	2	3	1	0	8	0	1	8	9	1	2	0	0	1	0	1	1	1
154	4	2	3	4	0	0	1	0	0	8	5	1	5	0	0	0	0	0	1	0
155	4	2	1	2	0	0	5	0	1	4	4	1	2	0	0	0	0	0	0	0
156	4	1	3	3	2	0	3	0	1	4	1	1	5	0	0	1	1	1	1	0
157	4	1	3	3	0	0	7	0	0	4	6	1	2	1	0	1	1	1	1	1
158	5	1	1	2	0	0	4	0	0	1	3	1	5	0	0	1	1	1	1	1
200	3	2	1	3	1	0	7	0	1	7	6	1	5	0	0	0	0	1	1	0
202	5	1	3	4	1	0	10	0	1	10	10	1	5	0	0	0	0	0	1	0
203	3	1	2	3	0	0	2	0	0	3	2	1	1	0	0	1	1	1	1	1
204	4	2	1	2	0	0	3	0	0	1	1	1	2	0	0	0	0	1	1	0
205	4	1	1	3	1	0	5	0	1	3	2	1	1	0	0	1	1	1	1	1
206	5	1	3	3	0	0	8	0	0	6	2	1	2	0	0	1	1	1	1	1
208	3	1	3	4	0	0	8	0	0	10	10	1	5	0	0	0	0	0	0	0
209	4	1	2	4	0	0	3	1	0	1	1	1	2	0	0	0	0	0	0	0
210	3	2	3	3	0	0	7	0	0	7	7	1	1	0	0	1	1	1	1	1
211	3	2	2	1	0	0	1	0	0	1	1	1	1	0	0	0	1	0	1	0
212	5	2	3	2	0	0	5	0	0	2	4	1	5	0	0	1	1	0	1	1
214	4	1	2	3	0	1	2	0	0	3	2	1	2	0	0	1	1	1	1	0
215	5	1	3	4	0	0	1	0	0	1	1	1	5	0	0	1	0	0	0	0
216	3	1	1	3	0	0	2	0	-8	4	1	1	1	0	0	1	1	1	0	1
217	5	2	3	4	2	0	3	0	-8	4	4	1	5	0	0	1	1	1	1	1
218	5	1	2	1	0	0	2	0	-8	1	3	1	5	0	0	0	1	1	1	1
219	3	1	2	4	2	1	6	0	0	8	1	0	5	0	0	1	1	1	1	0
220	3	1	2	3	0	1	8	0	1	8	2	0	5	0	0	0	0	0	0	0
222	4	1	2	3	0	0	7	0	0	7	5	0	2	0	0	1	1	1	1	1
223	4	1	1	4	0	1	6	0	0	6	9	1	5	0	0	0	0	1	1	1
224	3	2	2	2	0	0	5	0	1	1	4	1	1	0	0	1	1	1	1	1
225	3	1	2	3	1	0	2	0	0	7	5	1	5	1	0	0	0	0	1	1
226	4	1	2	4	2	0	2	0	0	8	8	1	2	1	0	1	1	1	1	1
227	4	1	2	4	1	0	1	0	0	3	1	1	5	0	0	0	0	0	1	0
229	3	1	2	3	0	0	3	0	-8	1	1	1	5	1	0	1	1	1	1	1
230	4	2	3	3	1	0	3	0	1	5	3	0	1	0	0	0	1	1	1	0
231	4	2	3	3	0	0	3	0	-8	6	6	1	2	0	0	1	1	1	1	1
232	4	1	3	4	2	0	8	0	0	10	8	1	1	0	0	1	1	1	0	1
233	3	1	1	2	1	0	1	0	0	1	1	1	2	0	0	1	0	1	1	1
235	3	1	1	2	0	0	3	0	-8	5	5	1	2	1	0	1	1	1	1	1
236	5	1	1	3	0	0	3	0	0	4	1	1	2	0	0	0	0	0	0	0
237	4	1	3	3	2	0	6	0	-8	4	2	1	5	1	0	1	1	1	1	0
238	5	1	3	4	0	0	2	0	1	8	8	1	1	0	0	0	0	1	1	0
239	5	1	1	4	0	0	8	0	0	8	8	1	1	0	0	1	1	1	1	0
240	4	1	3	3	0	0	7	0	-8	1	1	1	2	0	0	1	0	1	1	1
243	5	1	1	4	0	1	5	0	1	8	7	0	1	0	0	0	0	0	1	0
244	3	2	1	3	0	0	5	0	0	6	5	0	2	0	0	1	1	0	0	1
245	3	2	1	3	2	1	8	0	0	9	10	1	1	0	0	1	1	1	1	1
246	3	2	2	3	0	0	6	0	1	8	6	0	2	0	0	0	0	0	1	0
248	4	2	2	3	0	0	8	0	-8	7	7	0	5	0	0	0	0	0	0	0
249	3	2	3	3	2	0	9	0	0	6	9	0	5	0	0	1	1	1	1	1
250	5	1	3	4	2	0	8	0	0	9	9	1	5	0	0	0	0	0	0	0
252	3	1	3	2	2	0	7	0	0	5	5	0	2	0	0	1	1	1	1	1
254	4	1	3	4	0	0	5	0	0	1	7	1	2	0	0	1	0	1	1	1
255	4	2	3	3	0	0	1	0	-8	3	1	1	1	0	0	1	1	1	1	1
256	4	2	3	3	0	0	3	0	0	3	3	1	5	0	0	0	0	1	0	0
257	4	1	3	4	0	0	7	0	0	1	5	1	5	0	0	0	0	0	1	1
258	4	2	3	3	1	0	10	0	0	10	10	1	5	0	0	0	0	1	1	0
259	5	1	3	4	0	0	5	0	0	1	1	1	2	0	0	1	1	0	1	1
260	3	2	3	3	0	0	5	0	0	4	6	1	5	1	0	1	1	0	0	0
261	4	1	2	3	1	0	5	0	1	5	6	1	2	0	0	1	1	1	1	0
262	4	2	3	2	1	0	3	0	0	4	2	1	5	0	0	0	0	0	0	0
263	3	1	1	2	0	0	3	0	-8	1	1	1	2	0	0	1	1	1	0	1
264	4	1	2	4	1	0	7	0	1	5	7	0	2	0	0	0	0	0	0	0
265	5	2	3	4	0	0	2	0	-8	1	2	1	5	0	0	0	0	0	0	0
266	3	2	3	4	1	1	6	0	1	3	2	1	5	0	0	0	0	1	1	0
267	3	1	2	2	0	0	5	0	0	3	3	1	2	1	0	1	1	1	1	1
268	3	1	3	3	1	0	4	0	0	4	2	1	1	0	0	1	1	1	1	1
269	5	1	3	4	0	0	5	0	-8	1	1	1	2	0	0	0	0	1	1	0
270	4	2	2	1	2	0	3	0	0	1	6	0	2	0	0	1	1	1	1	1
271	4	1	3	3	1	0	4	0	0	7	6	1	2	0	0	1	1	1	1	1
273	4	2	3	3	0	0	8	0	0	8	9	1	5	0	0	1	1	1	1	1
274	3	2	3	3	2	0	1	0	0	3	4	1	2	0	0	1	1	1	1	1
275	3	1	3	3	0	0	1	0	0	7	1	1	2	0	1	0	1	1	0	0
276	5	2	3	2	0	0	3	0	0	3	2	1	5	0	0	0	0	0	0	0
277	5	1	3	4	0	0	8	0	0	7	8	1	2	1	0	0	0	0	0	0
278	4	1	3	4	0	0	1	0	-8	10	10	0	5	0	0	0	0	0	0	0
281	3	1	1	2	1	0	8	0	0	9	7	1	1	0	0	1	1	1	1	0
282	2	2	1	1	2	0	5	1	0	4	4	1	4	0	0	0	1	1	1	1
283	3	1	2	2	0	0	5	0	0	4	6	1	4	0	0	1	1	1	1	1
284	4	1	2	3	0	0	4	0	0	3	5	1	3	0	0	0	0	0	0	1
286	5	2	3	3	0	0	8	0	1	3	4	1	3	0	0	1	1	1	1	1
287	3	1	3	2	0	0	2	0	1	1	1	1	3	0	0	1	1	1	1	1
288	4	2	3	3	0	0	4	0	0	8	6	0	4	1	1	0	0	1	1	1
290	4	2	1	3	1	0	3	0	-8	1	1	1	4	0	0	1	1	1	1	1
291	3	1	3	3	0	0	3	0	-8	1	1	1	3	0	0	1	1	1	1	1
292	4	1	1	3	0	0	6	0	0	1	1	1	3	0	0	0	0	1	1	0
294	4	1	2	3	1	1	7	0	0	8	6	0	4	0	0	0	1	1	1	0
295	3	1	2	3	1	0	9	0	1	5	6	1	4	0	0	1	1	1	1	1
296	4	1	3	3	0	0	3	0	0	6	7	0	3	0	0	0	1	1	1	1
297	5	2	3	4	1	0	10	0	0	8	5	1	3	0	0	1	1	1	0	1
298	4	2	3	3	2	0	4	0	1	1	1	1	4	0	0	1	0	1	0	0
299	4	1	2	3	2	1	3	0	1	3	3	1	4	0	0	1	1	1	1	1
300	4	1	3	4	2	0	1	0	-8	1	1	1	4	0	0	0	0	0	1	0
301	4	1	2	3	0	0	2	0	0	1	2	1	4	0	0	1	1	1	1	1
302	3	1	1	3	0	0	4	0	0	8	4	1	3	0	0	0	0	1	1	0
303	3	1	2	2	2	0	2	0	0	2	2	0	3	0	0	0	1	1	1	0
304	2	1	1	1	0	0	3	0	1	1	1	1	3	0	0	1	1	1	1	1
305	2	1	2	3	0	0	7	0	-8	1	1	1	4	0	0	1	1	1	1	0
306	2	2	2	3	0	0	4	0	0	4	1	1	4	0	0	1	1	1	1	1
307	2	1	1	2	0	0	3	0	0	3	4	1	3	0	0	0	1	1	1	1
308	2	1	2	2	2	0	5	0	0	3	2	1	4	1	0	1	1	1	0	1
309	2	2	3	3	0	0	3	0	0	10	7	1	3	0	0	1	1	1	1	1
311	4	2	3	1	0	1	4	0	0	5	5	0	4	1	0	0	0	1	1	0
312	4	2	3	2	0	0	5	1	-8	2	2	1	4	0	0	1	1	1	1	1
313	4	2	1	1	0	0	1	0	0	1	1	1	4	0	0	1	1	1	1	0
315	4	1	1	2	0	0	8	0	0	7	7	1	3	0	0	1	1	1	1	1
316	4	2	3	4	1	1	3	0	-8	5	5	1	4	0	0	1	0	1	1	1
317	4	1	3	3	0	1	1	0	0	1	1	1	3	1	0	1	1	1	1	1
318	3	1	1	1	0	0	3	0	0	2	3	1	3	0	0	0	0	1	1	0
320	3	2	3	4	2	1	5	0	1	5	2	1	2	0	0	1	1	1	1	1
321	3	2	3	4	0	0	3	0	-8	1	1	1	5	0	0	0	1	1	1	0
322	5	2	1	3	0	0	6	0	0	7	4	1	2	0	0	0	1	1	1	1
323	4	2	3	4	2	0	6	0	-8	6	5	1	5	1	0	1	0	1	0	0
324	5	2	2	2	0	0	4	0	0	2	2	1	1	0	0	0	1	1	1	0
325	5	2	3	4	0	0	4	0	-8	4	7	1	5	0	0	0	0	0	0	0
326	4	2	3	3	0	0	5	0	1	7	8	1	1	0	0	0	0	0	0	0
327	5	1	3	4	1	0	10	0	0	5	5	1	5	0	0	0	0	0	0	0
328	4	2	3	3	2	1	4	0	1	5	3	1	1	0	0	0	0	0	0	0
329	3	2	2	1	1	0	6	0	0	2	6	1	2	0	0	1	1	1	1	1
330	3	1	3	4	2	1	6	0	-8	1	7	1	5	0	0	1	0	1	1	0
331	5	1	1	1	0	0	2	0	0	3	1	1	2	0	0	0	0	0	0	0
332	3	1	3	3	0	0	7	0	1	5	6	1	5	1	0	1	1	1	1	1
333	5	1	2	3	2	0	4	0	-8	8	2	1	5	0	0	1	1	1	1	1
334	4	1	3	4	0	0	8	0	0	8	6	1	2	0	0	0	0	0	0	0
335	3	2	1	1	2	0	6	1	-8	3	8	1	2	0	0	1	1	0	1	1
336	4	1	2	3	0	0	5	0	-8	2	1	1	2	0	0	0	0	0	0	0
337	4	1	1	2	2	1	4	0	0	3	1	1	1	0	0	0	0	0	1	0
338	4	1	3	3	2	0	1	0	0	1	1	1	5	0	0	0	0	1	1	0
339	3	2	1	3	1	0	3	0	-8	4	4	1	5	0	0	0	0	0	0	0
340	4	2	3	4	0	0	7	0	0	5	8	1	1	1	0	1	1	1	1	1
341	5	2	2	4	2	0	8	0	-8	8	7	0	2	1	0	1	1	1	1	1
342	3	1	3	3	0	0	4	0	0	4	3	0	2	0	0	1	1	1	1	1
343	5	1	2	2	0	1	4	0	0	5	7	1	2	0	0	1	0	1	1	1
344	4	1	2	4	1	0	2	0	0	5	4	1	5	0	0	0	0	0	0	0
345	3	1	3	3	0	0	3	0	0	1	1	1	2	1	0	1	0	1	0	1
346	3	2	1	2	0	0	5	0	1	9	6	1	1	1	0	1	1	1	1	1
347	5	1	2	3	2	0	3	0	0	1	1	1	2	0	0	0	0	0	0	0
349	4	1	2	4	0	0	9	0	0	1	1	1	5	0	0	0	0	1	0	1
4	4	1	3	2	1	-9	7	0	1	1	7	1	4	0	0	0	0	0	0	0
14	4	2	3	3	-9	0	5	0	-8	1	4	0	4	1	0	-9	0	0	0	0
20	4	2	2	3	1	1	8	0	0	8	3	-9	5	0	0	0	0	0	1	0
21	4	2	2	4	1	0	8	0	0	-9	2	1	5	0	0	0	1	1	1	1
29	4	1	1	2	1	0	6	0	1	4	2	1	-9	0	0	0	0	0	1	0
39	4	2	2	4	1	0	-9	0	1	1	3	1	2	0	0	1	1	1	1	1
44	5	2	3	4	1	1	-9	0	0	10	10	0	2	0	0	0	0	0	0	0
46	5	2	3	4	1	1	7	0	0	3	7	1	-9	0	0	0	0	0	-9	0
50	3	1	1	2	0	0	8	0	0	5	2	0	2	0	0	0	1	0	0	-9
88	4	2	3	1	0	0	2	0	-8	3	-9	1	-9	0	0	1	1	1	1	1
89	3	1	1	1	0	0	3	0	0	-9	-9	1	5	0	0	1	1	1	1	1
92	4	2	3	4	0	0	4	0	-8	1	1	1	5	0	0	0	1	0	-9	0
98	5	1	2	3	0	0	4	0	0	5	-9	1	2	0	0	0	0	0	0	0
99	5	2	3	3	0	0	5	0	-9	5	4	1	2	0	0	1	1	1	1	1
112	5	2	1	3	0	0	5	0	1	5	8	1	5	0	0	0	0	1	-9	0
115	-9	2	3	3	0	0	1	0	-8	1	1	1	2	0	0	1	1	0	-9	1
121	4	1	3	-9	0	0	4	0	0	4	4	1	5	0	0	1	1	1	1	1
125	4	1	2	3	0	0	-9	0	0	5	5	1	4	0	0	0	0	0	0	0
141	2	1	2	2	2	0	4	0	0	1	1	1	2	0	1	1	1	1	0	-9
147	2	2	3	3	-9	0	7	0	1	7	4	0	1	1	0	1	1	1	0	1
149	2	1	3	2	-9	0	4	0	1	2	3	-9	1	1	0	1	1	1	0	1
159	4	1	2	1	0	0	1	0	0	1	1	1	-9	0	0	0	0	0	0	0
160	4	1	1	2	2	1	3	0	1	2	2	1	1	0	0	1	1	1	-9	1
169	5	2	1	3	1	0	6	0	0	-9	-9	1	5	0	0	0	0	0	0	0
170	5	2	1	4	-9	1	8	0	1	1	1	-9	1	1	0	0	0	0	1	0
171	5	2	3	4	0	0	5	0	-8	5	1	1	5	0	0	0	-9	0	-9	0
172	2	2	2	3	-9	1	3	0	-9	4	2	0	1	0	0	1	1	1	1	1
174	5	1	3	4	1	0	6	0	0	-9	5	1	5	0	0	0	0	1	0	0
175	5	1	3	4	2	0	6	0	0	8	8	1	1	0	0	1	-9	1	1	0
177	4	1	-9	3	2	1	8	0	1	9	8	1	2	0	0	0	1	1	1	0
178	4	2	3	4	0	0	4	0	-9	4	3	1	5	1	0	1	-9	1	1	1
180	3	1	2	3	2	1	9	0	0	8	9	1	2	1	0	1	1	1	1	-9
183	4	2	2	4	0	0	2	0	1	3	2	1	-9	0	0	1	1	1	1	1
184	5	1	2	3	0	0	3	0	-9	5	3	1	-9	0	0	0	0	0	1	0
185	4	2	3	3	1	0	6	0	-9	6	3	1	5	0	0	0	0	0	0	0
186	4	1	3	3	0	-9	5	0	-8	3	1	1	5	0	0	1	0	0	1	1
187	5	1	1	2	0	0	6	-9	-8	6	4	1	5	0	0	1	0	1	1	0
188	4	2	3	3	0	0	7	1	1	4	4	1	5	1	0	1	1	0	1	-9
189	4	2	3	3	0	0	2	0	1	1	1	1	2	0	0	1	1	1	1	-9
191	4	1	3	3	0	0	2	0	0	5	2	1	1	0	0	1	0	1	1	-9
193	4	1	3	4	1	0	4	0	-8	1	1	1	-9	1	0	1	0	1	-9	0
195	5	1	2	3	0	0	4	0	-8	-9	-9	1	4	0	0	0	0	0	1	1
196	4	2	3	3	1	1	4	0	0	-9	-9	1	1	0	0	1	0	1	1	1
197	4	2	2	3	2	0	1	0	0	2	1	-9	5	0	0	0	0	0	0	0
199	4	1	3	3	0	0	4	0	-9	1	1	1	5	0	0	1	1	1	0	1
201	4	1	2	-9	0	0	3	0	1	1	2	1	1	0	0	1	1	1	0	-9
207	5	1	3	3	0	0	2	0	0	3	2	1	5	1	0	-9	0	1	0	-9
213	5	2	3	4	0	1	10	0	-8	8	8	1	2	1	0	0	0	-9	1	1
221	4	1	3	4	2	0	7	0	1	5	5	1	1	0	0	1	-9	0	0	0
228	4	1	3	3	0	0	5	0	1	7	7	1	2	0	0	1	1	1	1	-9
234	5	1	2	3	2	0	3	0	0	2	2	1	-9	0	0	0	0	0	0	0
242	4	1	1	3	0	0	3	0	0	-9	2	1	2	0	0	0	0	0	1	0
247	4	1	3	3	2	0	8	-9	1	5	4	1	1	0	0	0	1	0	1	0
241	4	1	3	-9	1	0	5	0	-8	1	1	0	2	0	0	0	1	1	1	1
251	4	1	1	3	2	0	1	0	0	-9	1	1	5	0	0	0	0	0	0	0
253	4	1	1	3	2	0	4	0	0	1	1	1	2	0	0	0	1	1	-9	1
272	4	1	2	3	0	0	3	0	1	8	7	1	2	0	0	1	1	-9	0	1
280	4	1	3	3	0	0	6	0	1	8	4	-9	2	0	0	0	0	0	0	0
285	4	1	1	4	2	1	9	0	0	10	3	1	-9	1	0	1	1	0	1	1
289	3	2	1	3	0	0	6	0	-9	4	5	1	4	0	0	1	1	1	0	1
293	4	1	3	4	2	1	1	0	-9	8	8	1	4	0	0	1	1	1	1	1
310	5	1	1	2	0	0	1	0	-9	3	3	1	3	0	0	0	0	0	1	0
314	3	1	1	-9	0	0	1	0	1	1	1	1	3	0	0	1	0	1	1	1
319	4	1	1	-9	0	0	3	0	1	1	2	1	4	0	0	0	0	0	0	1
348	5	1	3	2	0	1	3	0	0	1	3	-9	-9	1	0	0	0	1	0	0
80	3	1	2	3	0	1	6	0	0	5	6	1	1	0	0	1	0	1	-9	0
279	5	2	3	4	2	1	6	0	0	7	8	1	2	0	0	-9	0	0	1	1
